# Supplementary material for: Structure-Based Virtual Screening for Methyltransferase Inhibitors of SARS-CoV-2 nsp14 and nsp16
Source: Molecules. 2024 May 15;29(10):2312. doi: 10.3390/molecules29102312 (PMC11124212; doi:10.3390/molecules29102312)
Supplement: Supplementary file 1 [file molecules-29-02312-s001.zip]

Archive with 4 entries (4 files):
- nsp10_nsp14interface_npcompound.maegz
- nsp14SAM_compound.maegz
- nsp16SAM_compound.maegz
- Supporting Materials.pdf
